# Supplementary material for: The Upregulation of Leucine-Rich Repeat Containing 1 Expression Activates Hepatic Stellate Cells and Promotes Liver Fibrosis by Stabilizing Phosphorylated Smad2/3
Source: Int J Mol Sci. 2024 Feb 27;25(5):2735. doi: 10.3390/ijms25052735 (PMC10932271; doi:10.3390/ijms25052735)
Supplement: Supplementary file 1 [file ijms-25-02735-s001.zip]

Archive with 1 entries (1 files):
- ijms-2868253-supplementary.pdf
